# Supplementary material for: Exploratory Evaluation of Topical Tacrolimus for Prevention of Breast Cancer-Related Arm Lymphedema: A Multicenter Non-Randomized Pilot Study
Source: Cancers (Basel). 2025 Nov 24;17(23):3753. doi: 10.3390/cancers17233753 (PMC12691113; doi:10.3390/cancers17233753)
Supplement: Supplementary file 1 [file cancers-17-03753-s001.zip]

Archive with 1 entries (1 files):
- cancers-3958948-supplementary.pdf
